# Supplementary material for: The autism risk factor CHD8 is a chromatin activator in human neurons and functionally dependent on the ERK-MAPK pathway effector ELK1
Source: Sci Rep. 2022 Dec 27;12:22425. doi: 10.1038/s41598-022-23614-x (PMC9794786; doi:10.1038/s41598-022-23614-x)
Supplement: Supplementary file 1 — Supplementary Information 1. [file 41598_2022_23614_MOESM1_ESM.xlsx]

## Sheet: Supplementary Table 1
Supplementary Table 1: Summary of the reagents including antibodies, peptides, plasmids, and ENCODE`s data sets used in this study
Reagent ; Data	Source	ID	Validation
Antibodies
Anti-CHD8 produced in Rabbit	Bethyl lab	A301-224A	CHD8 antibody validated in CHD8 KO human ES cells through immunofluorescence assay.
Anti-HA produced in Rabbit	Sigma	H6908	Anti HA Rabbit antibody validated in western blotting from CHD8-HA-tagged line and observations of the correct band size equal to CHD8 band size.
Anti ELK1 produced in Rabbit	Bethyl lab	A303-530A	ELK1 antibody Validated in shRNA knockdown assay.
Anti-Beta Actin produced in Rabbit	Abcam	ab8227	Validation of CHD8 antibody in ChIP experiment: ChIP-qPCR from three independent pull-downs of CHD8 Knock out cells revealed no specific pull-down of any DNA at selected CHD8 peaks ( Extended figure 4d).
Chemical, Peptide
TAT-DEF-Elk-1 TFA	MCE (medchemexpress)	HY-P2262A	We performed immunostaining of Elk-1 to monitor its nuclear localization before and after adding peptide (5uM for 2 hours) to neuronal culture. We observed a decrease in nuclear shuttling after peptide addition.
Plasmids
pCGN-ELK-1	addgene	27156	A)Expression of this plasmid in wild-type neurons and imaging ELK1 localization, compared to control and ELK1 inhibitor condition (TAT-DEF-Elk-1). B) KCl treatment of cultures with ELK1 overexpressing construct led to increased nuclear signal than control ( wild type) neurons.
pTet-O-Ngn2-puro	addgene	52047
FUW-M2rtTA	addgene	20342
lentiCRISPR v2	addgene	52961
Data
GEO accessions used in this study- Figure 3h and Extended data figure 3g	Sample	Experiment
GSM772787	H9 derived neuron cultured cells	H3K27me3
GSM772785	H9 derived neuron cultured cells	H3K4me1
GSM772776	H9 derived neuron cultured cells	H3K4me3
GSM772803	H9 derived neuron cultured cells	H3K36me3
GSM772738	H9 derived neuron cultured cells	H3K9me3
GSM621393	Fetal Brain	H3K27me3
GSM621410	Fetal Brian	H3K36me3
GSM621427	Fetal Brain	H3K9me3
GSM621457	Fetal Brain	H3K4me3
GSM669623	UCSF-UBC.Fetal	H3K9ac
GSM669625	UCSF-UBC.Fetal	H3K27me3
GSM669905	Brain	H3K4me3
GSM669906	Brain	H3K9ac
GSM669913	Brain	H3K27me3
GSM669915	Brain	H3K27me3
GSM669918	Brain	H3K9ac
GSM669923	Brain	H3K9me3
GSM669941	Brain	H3K4me1
GSM669947	Brain	H3K36me3
GSM669950	Brain	H3K9ac
GSM669953	Brain	H3K27me3
GSM669965	Brain	H3K9me3
GSM669970	Brain	H3K4me1
GSM669973	Brain	H3K9me3
GSM669977	Brain	H3K9ac
GSM669982	Brain	H3K36me3
GSM669985	Brain	H3K36me3
GSM669992	Brain	H3K4me3
GSM670001	Brain	H3K9me3
GSM670002	Brain	H3K36me3
